# Supplementary material for: Mapping Temporally Ordered Inputs to Binary Message Outputs with a DNA Temporal Logic Circuit
Source: Nanomaterials (Basel). 2023 Feb 27;13(5):903. doi: 10.3390/nano13050903 (PMC10005157; doi:10.3390/nano13050903)
Supplement: Supplementary file 1 [file nanomaterials-13-00903-s001.zip]

Archive with 1 entries (1 files):
- nanomaterials-2183229-supplementary.pdf
